# Supplementary material for: The C5a/C5a receptor 1 axis controls tissue neovascularization through CXCL4 release from platelets
Source: Nat Commun. 2021 Jun 7;12:3352. doi: 10.1038/s41467-021-23499-w (PMC8185003; doi:10.1038/s41467-021-23499-w)
Supplement: Supplementary file 4 — Supplementary Data 1 [file 41467_2021_23499_MOESM4_ESM.xlsx]

## Sheet: Tabelle1
List of pimers used for PCR
gene	forward primer 1	reverse primer 1	forward primer 2	reverse primer 2
actin	5’-cgtgggccgccctaggcacca-3’	5’-ttggccttagggttcagggggg-3’
gapdh 1	5′-cccttcattgacctccaactacaatggt-3´	5′-gaggggccatccacacgtcttctg-3′
Cd42b	5’-tggcttcatcccacaacaag-3’	5’-tttctgaaggactggcacga-3´
cd41	5’-tggcttcatcccacaacaag-3’	5’-tttctgaaggactggcacga-3’
c5ar1	5’-tatagtcctgccctcgctcat-3’	5’-tcaccactttgagcgtcttgg-3’.
cxcl4	5´-ttcagtggcaccctcttgac-3´	and 5´-atctccatcgctttcttcgg-3´;
gapdh 2	5′-gaccacagtccatgccatcac-3′	5′-ccgttcagctctgggatgac-3′
C5ar1flox	5´-TAGAGTTGAGACTCAGA-AAGACGG-3´	5´-GTACACGAAGGATGGAATGGTG-3´	5´-CTAGGCCACAGAATTGAAAGATCT-3´	5´-GTAGGTGGAAATTCTAGCATCATCC-3´
GFP	5´-TAGAGTTGAGACTCAGAAAGACGG-3´	5´-GGGTGGA- CAGGTAGTGGTTATC-3´
Pf4-cre	5´-cccatacagcacaccttttg-3´	5´-tgcacagtcagcaggtt-3´	5´-caaatgttgcttgtctggtg-3´	5´-gtcagtcgagtg-cacagttt-3´
