# Supplementary material for: The C5a/C5a receptor 1 axis controls tissue neovascularization through CXCL4 release from platelets
Source: Nat Commun. 2021 Jun 7;12:3352. doi: 10.1038/s41467-021-23499-w (PMC8185003; doi:10.1038/s41467-021-23499-w)
Supplement: Supplementary file 10 — Source Data [file 41467_2021_23499_MOESM10_ESM.xlsx]

## Sheet: Fig1b
Figure 1b
C5aR1 mRNA, norm. to Actin as housekeeping gene
Targets	References	Mean Cp	Mean Cp	Target/Ref
C5aR1	Actin	31.7597	20.8097	0.000506	control hindlimb
C5aR1	Actin	27.1949	16.7213	0.000703
C5aR1	Actin	28.3875	17.7397	0.000623
C5aR1	Actin	25.6488	15.2554	0.000743
C5aR1	Actin	26.4228	16.6624	0.00115	ischemic hindlimb
C5aR1	Actin	24.9646	16.3489	0.00255
C5aR1	Actin	24.6517	16.1245	0.00271
C5aR1	Actin	23.148	15.6662	0.00559

## Sheet: Fig1d
Figure 1d
CD42b mRNA, norm. to Actin as housekeeping gene
Targets	References	Mean Cp	Mean Cp	Target/Ref
Cd42b	Actin	35.9989	20.8097	2.68e-05	control hindlimb
Cd42b	Actin	33.2256	17.2213	1.52e-05
Cd42b	Actin	33.2256	16.7213	1.08e-05
Cd42b	Actin	31.8945	15.2554	9.8e-06
Cd42b	Actin	30.8162	17.9624	0.000135	ischemic hindlimb
Cd42b	Actin	29.007	17.2454	0.000288
Cd42b	Actin	26.2742	14.9723	0.000396
Cd42b	Actin	28.8854	15.6662	0.000105
CD41 mRNA, norm. to Actin as housekeeping gene
Targets	References	Mean Cp	Mean Cp	Target/Ref
Cd41	Actin	42.3545	26.3489	1.52e-05	control hindlimb
Cd41	Actin	29.373	15.1082	5.08e-05
Cd41	Actin	39.2364	24.8502	4.67e-05
Cd41	Actin	39.4313	23.3376	1.43e-05
Cd41	Actin	43.5674	32.2538	0.0003929	ischemic hindlimb
Cd41	Actin	42.91	30.0086	0.0001307
Cd41	Actin	40.3482	28.5816	0.000287
Cd41	Actin	43.0759	29.2233	6.76e-05

## Sheet: Fig1e
Figure 1e
plt static adhesion to Endothelial cells increase upon ADP stim
area fraction of plt spec. staining
non-ischemic ECs	ischemic ECs
0.0087	0.0108
0.0084	0.015
0.0129	0.0286
0.007	0.0202

## Sheet: Fig2c
Figure 2c
Expression of C5aR1 on platelets upon different CRP stimulation concentrations
CD88 mean fluorescence intensity calculated as a % of unstim.
all samples are measured twice, 2 measurement equals n=1
01.unstim	12.0,5 µg/ml CRP	13.2 µg/ml CRP	14.5 µg/ml CRP
98.4762	191.81	270.143	306.54
126.056	122.968	139.373	157.111
80.6905	91.619	157.937	177.175
100.397	156.635	225.54	233.167
93.7063	215.659	272.611	311.817
102.075	107.508	135.103	149.698
97.7497	123.833	151.944	161.119
100.857	171.278	217.96	233.183

## Sheet: Fig2d
Figure 2d
Expression of C5aR1 on platelets upon different ADP stimulation concentrations
CD88 mean fluorescence intensity calculated as a % of unstim.
all samples are measured twice, 2 measurement equals n=1
01.unstim	05.5 µM ADP	06.20 µM ADP	07.100 µM ADP
98.4762	103.151	105.357	110.016
126.056	121.881	126.548	131.222
80.6905	77.7857	86.373	93.8968
100.397	100.794	110.103	107.087
93.7063	103.976	95.3889	105.135
102.075	123.429	127.238	134.095
97.7497	77.9921	85.3016	86.5159
100.857	121.341	104.159	105.302

## Sheet: Fig2e
Figure 2e
Expression of C5aR1 on platelets upon different C5a stimulation concentrations
CD88 mean fluorescence intensity calculated as a % of unstim.
all samples are measured twice, 2 measurement equals n=1
01.unstim	02.20 ng/ml C5a	03.200 ng/ml C5a	04.2000 ng/ml C5a
98.4762	97.9683	106.849	90.5952
126.056	124.865	127.254	127.873
80.6905	87.2857	84.7302	88.1825
100.397	109.794	111.111	106.278
93.7063	110.032	109.579	103.556
102.075	120.905	120.802	124.73
97.7497	83.4048	85.5794	86.2857
100.857	105.119	103.159	105.913

## Sheet: Fig2f
Figure 2f
MLEC migration assay
total migrated area in µm^2
WT plts	C5aR1-/- plts
176281	192811
329916	361865
236314	289862
252966	502251
329146	394520
230106	395417

## Sheet: Fig2g
Figure 2g
MHEC tube formation assay
sum of tube formation length in µm
WT plts	C5aR1-/- plts
19140.9	30516.8
9634.67	40749.9
26569.5	40857.1
38683.4	48973.9

## Sheet: Fig2h
Figure 2h
MLEC tube formation assay
sum of tube formation length in µm
WT plts	C5aR1-/- plts
27097.7	37411.1
22330.8	46198.6
41160.9	46631.2
35667.7	56986.3

## Sheet: Fig2j
Figure 2j
Spheroid tube formation
tube formation length in µm
WT plts	C5aR1-/- plts
423.1	677.76
408.8	868.11
319.36	599.55

[truncated: 41 more sheets: Fig2l, Fig2m, Fig3a, Fig3d, Fig3e, Fig4a, Fig4d, Fig4f, Fig5c, Fig5e, Fig5g, Fig6b, Fig6d, Fig6e, Fig6g, Fig6h, Fig6i, Fig6k, Fig6l, Fig6m …]
